# Supplementary material for: Small-Scale Mineral and Microbial Heterogeneities near a Fumarole at the Furnas Hydrothermal Zone on the Azores
Source: Life (Basel). 2026 Jun 28;16(7):1086. doi: 10.3390/life16071086 (PMC13412118; doi:10.3390/life16071086)
Supplement: Supplementary file 1 [file life-16-01086-s001.zip]

Archive with 4 entries (4 files):
- Supplement 1 - Table S1_revKM_DSM.pdf
- Supplement 2 - Table S2.txtconv2pdf.pdf
- Supplement 3 - Table S3.pdf
- Supplementary Figure S1.PNG
